# Supplementary material for: PI3K Promotes Basal Cell Carcinoma Growth Through Kinase-Induced p21 Degradation
Source: Front Oncol. 2021 Jun 29;11:668247. doi: 10.3389/fonc.2021.668247 (PMC8276170; doi:10.3389/fonc.2021.668247)
Supplement: Supplementary file 1 [file Table_1.xlsx]

## Sheet: KEGG
Term	Overlap	P-value	Genes
Cell cycle	30/124	3.09845e-08	MCM7;PRKDC;CUL1;BUB1B;TTK;ANAPC11;CCNB2;CCND3;ORC2;E2F3;E2F4;BUB3;SKP2;E2F5;BUB1;YWHAG;TGFB1;PLK1;CDC7;CDC6;CCNA2;MAD2L2;WEE1;TFDP2;MCM3;MCM4;ANAPC5;MCM5;MCM6;TP53
DNA replication	13/36	2.13218e-06	RFC5;FEN1;RFC3;RNASEH2A;MCM7;RFC2;RPA1;POLD3;POLE4;MCM3;MCM4;MCM5;MCM6
Pathways in cancer	68/530	7.36962e-05	ALK;CSF3R;HSP90AB1;HHIP;SLC2A1;LAMC2;GLI1;BRCA2;GLI2;FGF5;CCND3;SKP2;EDN1;IL4R;CHUK;MMP1;DCC;F2R;WNT5A;KIF7;MMP9;PGF;RUNX1;MSH6;PLCB3;MSH2;TRAF4;COL4A2;TRAF3;COL4A1;TP53;PPARD;PTGER4;LAMA5;NOTCH1;RALB;LEF1;PDGFB;CUL1;PDGFA;LPAR2;CXCR4;PTGS2;RXRB;GNG10;ERBB2;CTNNA1;HMOX1;DVL3;PMAIP1;E2F3;PLCG1;BAK1;VHL;BID;FZD3;JUN;TGFB1;FZD5;LAMB3;FZD7;WNT7B;PTCH1;PTCH2;LAMB1;VEGFA;GNB1;GRB2
Basal cell carcinoma	15/63	0.00010345	FZD3;FZD5;HHIP;PTCH1;FZD7;WNT7B;WNT5A;LEF1;PTCH2;GLI1;KIF7;GLI2;DVL3;BAK1;TP53
Hedgehog signaling pathway	12/47	0.00024877	HHIP;PTCH1;GPR161;PTCH2;CUL1;CSNK1D;LRP2;GLI1;BTRC;KIF7;CSNK1G2;GLI2
Mismatch repair	8/23	0.000273524	RFC5;POLD3;MSH6;RFC3;MSH2;RFC2;EXO1;RPA1
IL-17 signaling pathway	17/93	0.00104888	JUN;HSP90AB1;CHUK;MMP1;MMP3;CXCL1;PTGS2;MAPK14;MMP9;MMP13;TRAF4;TRAF3;IL1B;CCL2;ANAPC5;S100A9;S100A8
Human papillomavirus infection	42/330	0.00190952	PTGER4;LAMA5;NOTCH1;MAML2;ITGB4;TNC;LAMC2;PTGS2;LFNG;PPP2CB;CCND3;PARD6B;CREB3L4;CREB3L2;SPP1;EIF4EBP1;DVL3;ITGB6;BAK1;BCAP31;FZD3;FZD5;ITGA4;CHUK;LAMB3;FZD7;WNT7B;WNT5A;LAMB1;TUBG1;VEGFA;CCNA2;COL2A1;COL4A2;COL4A1;TRAF3;PSMC1;GRB2;COL9A2;TP53;ATP6V0C;CREB5
mTOR signaling pathway	23/152	0.00228228	FZD3;SEC13;SEH1L;FZD5;CHUK;IRS1;FZD7;WNT7B;WNT5A;NPRL3;SLC3A2;TTI1;SLC7A5;RRAGC;RRAGB;SESN2;DDIT4;EIF4EBP1;DVL3;GRB2;SKP2;RNF152;LAMTOR5
Bladder cancer	9/41	0.00444464	SRC;MMP1;ERBB2;E2F3;MMP9;TP53;TYMP;VEGFA;HBEGF
Focal adhesion	27/199	0.00486264	LAMA5;ITGB4;SRC;PDGFB;TNC;PDGFA;LAMC2;PAK1;CCND3;ERBB2;SPP1;CAPN2;ITGB6;VASP;JUN;ITGA4;LAMB3;ACTN1;LAMB1;PGF;VEGFA;COL2A1;COL4A2;COL4A1;ZYX;GRB2;COL9A2
Protein digestion and absorption	15/90	0.00504684	SLC36A1;SLC15A1;COL11A1;SLC1A1;SLC3A2;SLC1A5;DPP4;SLC7A7;COL2A1;SLC7A8;COL4A2;COL4A1;COL5A2;COL10A1;COL9A2
ECM-receptor interaction	14/82	0.00532279	LAMA5;ITGA4;LAMB3;ITGB4;TNC;LAMC2;LAMB1;HMMR;COL2A1;COL4A2;COL4A1;SPP1;ITGB6;COL9A2
PI3K-Akt signaling pathway	42/354	0.00675151	LAMA5;CSF3R;HSP90AB1;ATF6B;IRS1;ITGB4;PDGFB;TNC;LPAR2;PDGFA;LAMC2;FGF5;PPP2CB;GNG10;CCND3;CREB3L4;CREB3L2;ERBB2;SPP1;EIF4EBP1;ITGB6;YWHAG;PCK2;IL4R;ITGA4;CHUK;LAMB3;F2R;LAMB1;PGF;EREG;VEGFA;COL2A1;COL4A2;COL4A1;CDC37;DDIT4;GNB1;GRB2;COL9A2;TP53;CREB5
Small cell lung cancer	15/93	0.00687626	LAMA5;CHUK;LAMB3;LAMC2;LAMB1;PTGS2;RXRB;TRAF4;COL4A2;TRAF3;COL4A1;E2F3;BAK1;SKP2;TP53
Relaxin signaling pathway	19/130	0.00763288	JUN;EDN1;TGFB1;ATF6B;MMP1;SRC;MAPK14;MMP9;VEGFA;GNG10;PLCB3;MMP13;COL4A2;CREB3L4;COL4A1;CREB3L2;GNB1;GRB2;CREB5
Systemic lupus erythematosus	19/133	0.00969479	HIST1H2AM;HIST1H2AI;HIST1H3J;H2AFY;ACTN1;H3F3A;HIST2H2AB;HIST2H2BE;FCGR3A;FCGR3B;H2AFJ;HIST1H2BF;HIST1H3I;HIST1H3B;HIST1H2AC;HIST1H4E;SNRPB;HIST1H2BC;C1QC
Prostate cancer	15/97	0.0101022	HSP90AB1;CHUK;MMP3;LEF1;PDGFB;PDGFA;MMP9;ETV5;CREB3L4;CREB3L2;ERBB2;GRB2;E2F3;TP53;CREB5
Viral carcinogenesis	26/201	0.0103676	ATF6B;SRC;SRF;HDAC6;CCND3;CREB3L4;CREB3L2;PMAIP1;BAK1;SKP2;CCR5;YWHAG;JUN;EGR3;ACTN1;HIST2H2BE;CCNA2;TRAF3;PSMC1;MAPKAPK2;HIST1H2BF;GRB2;TP53;HIST1H4E;HIST1H2BC;CREB5
Spliceosome	19/134	0.0104736	SF3B4;PRPF38A;BUD31;THOC2;MAGOHB;USP39;CRNKL1;CHERP;PRPF4;SNRPD2;PUF60;U2AF2;PCBP1;TRA2B;RP9;SNRPA;HSPA1B;SNRPB;HSPA1A
Ferroptosis	8/40	0.0126897	TFRC;PCBP1;HMOX1;CYBB;SLC3A2;GCLM;SLC39A14;TP53
HIF-1 signaling pathway	15/100	0.013224	EDN1;PFKFB3;TFRC;SERPINE1;SLC2A1;CYBB;VEGFA;LDHA;MKNK1;ERBB2;EIF4EBP1;HMOX1;PLCG1;TIMP1;VHL
Homologous recombination	8/41	0.0146885	POLD3;BLM;EME1;RBBP8;RPA1;NBN;BRCA2;PALB2
Wnt signaling pathway	21/158	0.0149287	FZD3;JUN;FZD5;FZD7;WNT7B;WNT5A;SIAH1;LEF1;CUL1;NLK;CCND3;PORCN;PLCB3;VANGL2;RUVBL1;DVL3;BTRC;LGR6;TP53;LGR5;PPARD
Hippo signaling pathway	21/160	0.0170145	FZD3;TGFB1;FZD5;FZD7;WNT7B;SERPINE1;WNT5A;LEF1;CSNK1D;STK3;GLI2;PPP2CB;CCND3;PARD6B;PAK1;CTNNA1;DVL3;BTRC;AJUBA;YWHAG;TEAD2
Amoebiasis	14/96	0.0204855	SERPINB4;LAMA5;SERPINB1;RAB5C;TGFB1;LAMB3;ACTN1;LAMC2;CXCL1;LAMB1;PLCB3;COL4A2;COL4A1;IL1B
Protein processing in endoplasmic reticulum	21/165	0.0232301	BCAP31;VCP;SEC13;HSP90AB1;ATF6B;TUSC3;CUL1;DERL1;PDIA4;DNAJA1;ERLEC1;DNAJB11;CAPN2;PLAA;CAPN1;BAK1;UBQLN4;SEC24C;HSPA1B;UBQLN2;HSPA1A
Glycosaminoglycan biosynthesis	9/53	0.023774	EXT1;B4GALT1;GLCE;HS6ST1;B4GALT7;CHST2;HS3ST1;HS2ST1;CHST3
Transcriptional misregulation in cancer	23/186	0.0246617	HIST1H3J;FUS;H3F3A;MMP3;TFE3;PDGFA;HMGA2;ETV1;MLLT3;MMP9;ETV4;RUNX2;ETV5;RUNX1;RXRB;BMP2K;HIST1H3I;TCF3;BAK1;HIST1H3B;TP53;MEN1;KDM6A
Fanconi anemia pathway	9/54	0.02657	RMI2;BLM;EME1;ERCC4;RPA1;BRCA2;ATRIP;PALB2;POLH
p53 signaling pathway	11/72	0.0275127	CCNB2;CCND3;RRM2;EI24;SERPINE1;SESN2;SIAH1;PMAIP1;BID;GTSE1;TP53
Fluid shear stress and atherosclerosis	18/139	0.0290092	ACVR1;JUN;EDN1;HSP90AB1;CHUK;NCF2;SRC;PDGFB;PDGFA;MAPK14;MMP9;TXN2;VEGFA;IL1B;SUMO2;HMOX1;CCL2;TP53
TNF signaling pathway	15/110	0.0292195	JUN;EDN1;CHUK;ATF6B;MMP3;CXCL1;PTGS2;MAPK14;MMP9;CREB3L4;TRAF3;IL1B;CREB3L2;CCL2;CREB5
Alcoholism	22/180	0.0308929	HIST1H2AM;HIST1H2AI;HIST1H3J;H2AFY;ATF6B;H3F3A;HIST2H2AB;HIST2H2BE;HDAC6;GNG10;CREB3L4;H2AFJ;CREB3L2;GNB1;HIST1H2BF;GRB2;HIST1H3I;HIST1H3B;HIST1H2AC;HIST1H4E;HIST1H2BC;CREB5
Nucleotide excision repair	9/47	0.0316827	POLD3;RFC5;POLE4;RFC3;RFC2;ERCC4;CETN2;RPA1
Longevity regulating pathway	14/102	0.0327129	PRKAB2;ATF6B;IRS1;EHMT2;IRS4;PRKAG2;CREB3L4;CREB3L2;SESN2;EIF4EBP1;TP53;HSPA1B;CREB5;HSPA1A
Thyroid hormone synthesis	11/74	0.0329314	GPX2;PLCB3;GPX1;ATF6B;CREB3L4;CREB3L2;TTF2;LRP2;TSHR;PDIA4;CREB5
Shigellosis	10/65	0.0331699	MAD2L2;CHUK;SRC;RHOG;HCLS1;ARPC4;BTRC;PFN1;WASF1;MAPK14
Circadian rhythm	6/31	0.0339965	PRKAB2;BHLHE41;CUL1;PRKAG2;CSNK1D;BTRC
Huntington disease	23/193	0.0358147	GPX1;NDUFA12;COX4I1;DCTN4;DNAH14;NDUFA4L2;CLTA;SDHC;SDHB;PLCB3;NDUFS8;POLR2A;CREB3L4;CREB3L2;PPIF;TFAM;NDUFS2;HAP1;SLC25A5;TP53;NDUFV1;CREB5;POLR2L
Colorectal cancer	12/86	0.0410272	MSH6;JUN;RALB;TGFB1;MSH2;DCC;LEF1;PMAIP1;GRB2;BAK1;TP53;EREG
Base excision repair	6/33	0.0446758	POLD3;POLE4;FEN1;PARP4;APEX1;APEX2
Estrogen signaling pathway	17/137	0.0469376	JUN;GABBR1;HSP90AB1;ATF6B;SRC;MMP9;GRM1;PLCB3;KRT17;CREB3L4;KRT16;CREB3L2;GRB2;HSPA1B;CREB5;HBEGF;HSPA1A

## Sheet: KEA
Term	Overlap	P-value	Genes
CDK2	93/553	4.79924e-12	UBXN1;MCM7;IRS1;KIF11;MKI67;JPH1;ELK3;LMNB1;NOB1;STMN1;EFHD2;NCK2;TLK1;DLGAP1;TK1;SKP2;LBR;HIST1H1A;SOX4;HIST1H1B;KDM6A;BRD3;RBM14;DBNL;KDM2A;MAP1S;MKL1;SOX11;GTF2F1;TUBG1;DNM1;RUNX1;MLF2;PSMA5;MSH6;QTRT1;CCNA2;ILF3;ELF4;MAPKAPK2;MCM3;MCM4;TFAM;DTL;TP53;SHANK2;SF1;SLBP;CTDP1;SRC;UHRF1;SLC20A1;NOLC1;FOXK2;TTK;HDAC6;TOR1AIP1;CAMSAP1;PAK1;TCOF1;POLR2A;CALD1;DEAF1;PCBP1;TRA2B;ORC2;RBBP8;H1FX;SUDS3;E2…
CDK1	77/494	1.12972e-08	TOP2A;FEN1;IRS1;PAK1IP1;BUB1B;KIF11;MKI67;LMNB1;HELB;EXO1;STMN1;EFHD2;NCK2;NUSAP1;TK1;LBR;HIST1H1A;TMPO;KDM6A;SNTA1;MAP1S;CKAP2;CD3EAP;RUNX2;DNM1;RUNX1;UGDH;MAPKAPK2;MCM3;MCM4;LCP2;KIF2C;TOP1;KIF20B;TP53;DCTN6;SLBP;BLM;USP16;SRC;DHX9;CDCA5;LEF1;NOLC1;FOXK2;AURKA;LDHA;PAK1;SPAST;TCOF1;POLR2A;U2AF2;CALD1;TRA2B;EIF4EBP1;RBBP8;RPRD1B;BUB1;MAP4K4;GABBR1;RRM2;ODF2;PHF12;HMGA1;HMGA2;CDC7;PAICS;TPX2;ANLN…
MAPK14	59/396	2.58809e-06	RARG;FEN1;IRS1;KIF11;MKI67;JPH1;ELK3;CCND3;EXO1;STMN1;DLGAP1;LBR;HIST1H1B;IER3;SNTA1;THOC2;GTF2F1;RUNX2;RUNX1;MSH6;ILF3;KIF2A;MAPKAPK2;LCP2;S100A9;TP53;SF1;DHX9;SLC20A1;FPR1;NOLC1;PAK1;TCOF1;POLR2A;CALD1;MKNK1;TRA2B;EIF4EBP1;HIVEP1;BRD4;UBQLN2;JUN;PHF12;PCIF1;LIMK1;AP3D1;CDC6;MAPK14;TPX2;ANLN;SMTN;WEE1;CNOT3;TACC3;GTF2IRD1;UBA1;TAF6;TCF3;EIF3B
GSK3B	72/527	5.41676e-06	TOP2A;IRS1;PAK1IP1;LPCAT1;MKI67;JPH1;BICD1;ELK3;LMNB1;NUDT11;CCND3;HELB;EXO1;STMN1;DLGAP1;LRRFIP1;GTSE1;LBR;HIST1H1B;IER3;KDM6A;SNTA1;BRD3;RBM14;MAP1S;SOX11;THOC2;GTF2F1;DNM1;RUNX1;PSMA5;MSH6;MAPKAPK2;TP53;SF1;BLM;SRC;SLC20A1;LEF1;HDAC6;AURKA;PAK1;TCOF1;POLR2A;CALD1;DEAF1;TRA2B;NACC1;EIF4EBP1;SAFB2;VHL;BUB3;MAP4K4;JUN;GABBR1;ODF2;PHF12;PCIF1;HMGA1;CDC6;TPD52L2;TPX2;ANLN;ASXL2;ZYX;TACC3;FGFR1OP;GT…
AURKB	16/77	0.000335432	SUPT16H;RBM14;HSP90AB1;HIST1H3J;PRKDC;CDCA5;H3F3A;CKAP2;CDCA8;KIF23;MKI67;NUSAP1;KIF2C;HIST1H3B;TP53;PLEC
CDK15	10/36	0.000388094	PAK1;RRM2;SRC;CALD1;STMN1;KIF11;LBR;TP53;DNM1;LMNB1
CDK14	11/43	0.000439302	CCND3;PAK1;RRM2;SRC;CALD1;STMN1;KIF11;LBR;TP53;DNM1;LMNB1
CDK18	10/37	0.000494033	PAK1;RRM2;SRC;CALD1;STMN1;KIF11;LBR;TP53;DNM1;LMNB1
ATR	13/58	0.000552796	SUN2;GINS2;VCP;BLM;IRS1;PRKDC;SIAH1;MCM3;RBBP8;NBN;TP53;ATRIP;POLH
CDK11A	10/38	0.000622861	PAK1;RRM2;SRC;CALD1;STMN1;KIF11;LBR;TP53;DNM1;LMNB1
ATM	25/161	0.00104004	VCP;BLM;DYRK2;PRKDC;SRF;WRN;VPS72;C1QBP;NUSAP1;EIF4EBP1;RBBP8;NBN;BUB1;MEN1;JUN;FUS;EYA3;SIAH1;HMGA1;USP28;NASP;RFWD3;MCM3;ANAPC5;TP53
TTK	4/8	0.00220726	BLM;BUB1B;CDCA8;TTK
PRKDC	26/180	0.00240816	VCP;CTDP1;IRS1;PRKDC;SRC;SRF;FPR1;WRN;POLR2A;VPS72;EIF4EBP1;SAFB2;RBBP8;DLGAP1;NBN;PHC2;JUN;XRCC5;FUS;ACTN1;HMGA1;ETV1;ANLN;NASP;ANAPC5;TP53
PLK1	14/77	0.00295503	TOP2A;IRS1;PINX1;PLK1;BUB1B;KIF23;CDC6;BRCA2;NEDD1;WEE1;FBXO5;PCNT;GTSE1;RAN
MAPK1	40/326	0.00459679	TOP2A;DAZAP1;PHLDB1;NCF2;IRS1;CDCA5;TTK;NID1;HDAC6;GLI2;RAI1;PAK1;SPAST;POLR2A;CALD1;MKNK1;STMN1;CAPN2;SAFB2;EIF4EBP1;GTSE1;IER3;JUN;SPHK1;MKL1;NUP153;SAFB;RUNX2;RUNX1;SUPV3L1;TPX2;UGDH;SCNN1G;FAM195B;MAPKAPK2;ZYX;ERF;TAF6;TCF3;TP53
AKT1	28/210	0.00534055	VCP;PFKFB3;IRS1;CDCA7;HJURP;NEDD4L;BCL10;FOXO4;YBX1;SH3RF1;STK3;PAK1;PCBP1;TRA2B;UBN1;EIF4EBP1;HMOX1;PLCG1;LBR;CCT2;CHUK;MAP1S;RUNX2;PLCB3;ILF3;WEE1;ZYX;TKT
MAP3K10	2/2	0.00641225	DYRK2;TCF3
CSNK2A1	35/286	0.00796183	TOP2A;SLBP;CTDP1;HSP90AB1;IRS1;SRF;LEF1;SLC3A2;FURIN;TNFAIP1;TYMS;VPS72;EXOSC9;STMN1;CTNNA1;SPP1;EIF4EBP1;VHL;BID;MYH10;TFAP2A;JUN;ABCC1;TLE1;VDR;M6PR;HMGA1;HMGA2;WEE1;CDC37;APEX1;HCLS1;UBA1;TOP1;TP53
MAPK9	19/131	0.00827644	SLBP;JUN;RBM14;PAK1IP1;H3F3A;HMGA1;FOXO4;ELK3;LMNB1;PSMA5;STMN1;MAPKAPK2;ZYX;HCLS1;PHF16;TP53;TMPO;MARK1;MAP4K4
DYRK2	4/12	0.0120361	H3F3A;EIF4EBP1;TP53;GLI2
RPS6KA5	6/25	0.012309	HIST1H2AM;HIST1H2AI;SRF;EIF4EBP1;ETV1;C9ORF78
VRK1	3/7	0.0140438	JUN;HIST1H3J;TP53
CSNK2A2	28/229	0.0164625	TOP2A;SLBP;CTDP1;HSP90AB1;IRS1;STON1;TYMS;DPP3;VPS72;SPP1;SAFB2;EIF4EBP1;SLC39A7;BID;MAP4K4;CHGA;JUN;XRCC5;VDR;HMGA1;ZFX;TJAP1;MSH6;DKC1;CDC37;APEX1;UBA1;TP53
TSSK6	2/3	0.0182108	HSP90AB1;HSPA1A
PRKACG	22/176	0.0247022	VASP;PTGER4;SUN2;PFKFB3;ITGA4;IRS1;VDR;SRC;CETN2;NOLC1;NEDD4L;CSNK1D;CTPS1;ETV5;AURKA;PTBP1;PLCB3;STMN1;CAPN2;SOX9;PLCG1;KPNA2
CHEK1	18/137	0.0255038	BLM;CHTOP;FEN1;RBM14;POLDIP3;NUP153;YBX1;MKI67;TICRR;RAVER1;PPME1;HIVEP1;TLK1;MCM4;MCM5;E2F3;KPNA2;TP53
CSNK1E	17/128	0.0267552	BRD3;HSP90AB1;FPR1;NDRG1;TCOF1;DKC1;VPS72;G3BP1;EIF4EBP1;SAFB2;DLGAP1;SLC39A7;BID;GTSE1;TP53;SHANK2;EIF3B
CSNK1D	11/72	0.0275127	MSH6;HELB;VANGL2;UHRF1;PRKDC;SRF;NACC1;C9ORF78;BID;TP53;MTSS1
PRKCB	29/250	0.0281185	TOP2A;PTGER4;HSP90AB1;PRKDC;IRS1;C5AR1;NOLC1;LMNB1;LDHA;VPS72;STMN1;GRK6;ERBB2;DLGAP1;LTA4H;LBR;TMPO;VASP;FUS;VDR;ACTN1;F2R;LIMK1;HMGA1;SAFB;EDAR;ILF3;SP4;TP53
RPS6KA1	10/65	0.0331699	VASP;CCT2;WEE1;KRT17;IRS1;ITGB4;SRF;FAM53C;ETV1;YBX1
LIMK1	2/4	0.0344925	LIMK1;CFL1
ZAP70	3/10	0.0401626	DBNL;LCP2;MAPK14
MAPK10	14/105	0.0405008	JUN;GABBR1;HMGA1;ELK3;LMNB1;NUDT11;STMN1;MAPKAPK2;ASXL2;EIF4EBP1;NCK2;FGFR1OP;BCOR;SNTA1
