# Supplementary material for: PI3K Promotes Basal Cell Carcinoma Growth Through Kinase-Induced p21 Degradation
Source: Front Oncol. 2021 Jun 29;11:668247. doi: 10.3389/fonc.2021.668247 (PMC8276170; doi:10.3389/fonc.2021.668247)
Supplement: Supplementary file 2 [file Table_2.xlsx]

## Sheet: Table S3
Gene	DLCR1	DLCR2	DRR	GRR	JHR	RSR	KJTR1	KJTR2	TFR1	TFR2	GRS	JHS	KJTS	TFS	Avg counts	Total counts	Avg Log2 fold
CAB39L	-1.52173	-1.38078	-0.616751	-2.21672	-3.16312	-1.20416	-4.62803	-3.33739	-0.759153	-0.91601	-1.02086	-2.52105	-3.7381	-0.22389	1329.1	27911	-1.94627
GNA14	-0.0898804	0.652968	-0.314481	-3.65073	-3.80823	-1.03062	-4.08144	-4.57704	-0.593118	-0.37997	-2.18959	-3.22265	-3.46178	0.436282	205.557	4316.7	-1.87931
MAPK10	-1.16222	-2.91309	0.700612	0.449585	0.903187	0.162615	-5.21657	-7.4172	-2.82548	-1.97291	-0.647269	-0.162207	-2.56879	-2.07904	548.467	11517.8	-1.76777
PRKCB	-2.01597	-3.06287	-0.243477	0.0593174	-1.40413	-1.40935	-2.85236	-5.47512	-0.766763	-1.40711	-2.56032	0.588824	-3.63632	0.400509	1384.77	29080.3	-1.69894
LCK	-0.192979	-1.11952	0.678751	0.251195	0.577752	-1.62802	-4.76896	-6.32161	-1.55532	-0.323602	-3.68996	2.03798	-5.25666	0.125029	579.85	12176.8	-1.51328
E2F1	2.88141	1.85882	0.563356	2.61213	0.485587	0.0754225	-8.47346	-12.4576	0.732536	1.05342	2.51028	-0.326939	-8.24116	-0.0289316	7595.73	159510	-1.19679
NFKBIB	0.101586	0.180843	-0.0169734	0.121973	0.0733687	0.0318746	-4.5923	-5.68489	-0.220282	-0.64655	-0.136547	0.175005	-5.08897	0.104282	2650.68	55664.3	-1.11411
PRKAG1	-0.250834	-0.629381	-0.166342	-0.56965	-0.264031	0.186964	-4.05835	-2.96778	0.0306922	-0.482249	-0.910406	-0.375167	-4.00815	0.317859	4172.42	87620.8	-1.01049
CDKN1A	-1.21882	-0.747225	-0.664402	-1.38136	-3.33979	-0.0708026	-2.55274	-0.571023	1.2527	0.0698577	-0.0737349	-2.50917	-3.66568	2.19559	16043.4	336911	-0.948329
NGF	3.53185	0.963897	3.96529	-2.63623	-4.35607	0.756309	-8.75499	-6.34681	0.850058	1.3163	1.23188	-4.47034	-0.80937	2.16981	89.8652	1887.17	-0.899173
FASLG	-0.0175055	-2.22987	-0.577292	1.14513	-0.130822	-1.86049	Inf	Inf	-3.20467	-1.12654	-2.54948	0.576435	Inf	0.250536	71.8439	1508.72	-0.884053
RIPK1	-0.333856	-1.14038	-0.0525	-0.479791	-0.369512	-0.00356935	-2.86117	-2.83604	-0.056511	0.104203	-1.05813	-0.498799	-2.40852	0.148542	4968.16	104331	-0.846145
RAF1	-0.743411	-0.268719	0.171455	-0.312	-0.344298	0.0683393	-3.49386	-3.01548	0.220249	0.0174419	0.146601	0.0461546	-2.83514	0.35281	8698.04	182659	-0.713562
PLCB1	1.61884	0.821453	1.49979	2.11428	-2.22551	-1.60616	-5.01375	-3.83049	0.568939	0.755935	2.24818	-1.85774	-4.44777	0.133013	2112.13	44354.8	-0.658642
ITPR2	-0.999386	-1.06444	-0.136822	0.138722	-1.40982	-0.963525	-2.58697	-2.2233	0.182324	0.575442	-1.41224	-0.648323	0.578563	0.795735	15137.2	317882	-0.655288
IL2RG	0.676004	-0.792649	0.380258	1.83634	0.451754	-1.1754	-3.21024	-4.50194	0.44498	-0.502568	-0.0179873	1.99445	-5.96443	1.96147	1648.51	34618.8	-0.601427
HRAS	-1.38464	-0.992026	-0.166649	-1.54226	0.6881	0.109955	-1.60633	-4.2008	0.360865	0.431355	-0.729645	1.09349	-0.987292	1.02122	1793.1	37655.2	-0.564619
EIF4E	-0.277701	-0.344837	-0.0470749	-0.225721	-0.302014	0.108397	-2.3076	-1.3331	0.161821	-0.509158	0.472808	-0.323532	-3.50761	0.710056	2509	52689.1	-0.551804
PRKAR2A	0.276602	0.599133	-0.271897	-0.228896	-0.4801	-0.583377	-2.97683	-1.52348	0.0320786	-0.461721	0.0782088	-0.130983	-2.76502	0.767139	1255.72	26370	-0.547796
ATF1	-0.757398	-0.384893	-0.0322024	0.316511	-0.384342	-0.329754	-2.24663	-2.73305	0.584381	0.265988	0.554021	-0.327813	-1.67929	0.214353	2360.17	49563.5	-0.495723
TRIB3	-0.0405274	-0.759449	-0.831066	2.01838	-0.876151	-0.139487	-3.82163	-2.3586	1.15823	0.334632	0.70965	-0.458263	-3.03235	1.67818	869.882	18267.5	-0.458462
UBE2N	0.0565031	-0.0412506	0.0802321	0.0273234	-0.340228	0.145218	-2.12564	-1.10956	-0.126748	-0.426889	0.692552	-0.216289	-3.0874	0.451318	2199	46178.9	-0.430061
PAK4	-0.565545	-0.760333	0.204094	-1.38576	1.03212	-0.598536	-1.99042	-1.9236	0.923841	-0.355358	-0.921594	0.58858	-0.653297	0.386646	902.768	18958.1	-0.42994
ECSIT	-0.96883	-1.34137	0.542846	0.294208	-1.24256	0.0714396	Inf	Inf	0.0656434	-0.553074	0.109994	-1.30637	Inf	-0.350729	453.892	9531.73	-0.425346
YWHAB	-0.153029	-0.319589	-0.364501	-0.503101	0.000359017	-0.212189	-1.60342	-0.735243	-0.0326055	-0.210283	0.084869	0.0248874	-2.14903	0.319394	12523.7	262997	-0.418106
STAT2	0.672937	0.425299	0.241163	0.111107	0.0736345	0.16833	-1.20902	-1.78577	-0.369535	0.120763	-0.520182	0.0630253	-1.87929	-0.704201	7825.9	164344	-0.327981
EGFR	-0.837282	-0.587932	-0.428349	-2.80888	0.0310926	-0.157617	-0.0866028	0.53412	0.176497	-0.0636345	-2.2647	0.23668	1.72849	0.0847334	13799.7	289795	-0.317384
CDKN1B	-0.904212	-0.468172	-0.432126	-0.384704	0.232245	-0.482389	-0.282913	0.608548	-0.171619	-0.574107	-0.302994	0.0704279	-0.356333	-0.205308	5623.79	118100	-0.260975
MAPK1	-0.546821	-0.145871	-0.22442	-0.524684	0.0854914	-0.00464543	-1.23657	-0.868713	0.264213	-0.040564	-0.125142	0.355506	-0.818999	0.196816	9492.2	199336	-0.2596
SLA	-0.282587	-1.43694	0.177758	0.795692	-0.828259	-0.356231	0.267163	-0.915036	0.264469	-0.0637746	-1.04251	-0.0676901	-1.42854	1.83753	1149.98	24149.6	-0.219926
TSC2	-0.223332	-0.0439353	0.279065	0.551612	0.9038	0.291966	-1.89366	-2.45125	0.320528	0.149938	-0.178874	0.435352	-1.30224	0.237157	4331.95	90970.9	-0.208848
PDPK1	-0.301273	0.0835516	-0.0955606	-0.546442	0.738847	-0.226484	-1.25926	-0.650553	0.215689	0.141323	-0.567948	0.722541	-1.07409	0.32843	4879.08	102461	-0.177945
ACTR2	0.712445	1.01138	-0.0193138	0.43188	0.306469	0.0848629	-1.65277	-1.45328	-0.0204718	-0.290162	0.887948	0.188084	-2.85638	0.517941	16918.6	355290	-0.153669
CSNK2B	-0.890031	-0.934371	0.388036	-0.442817	0.659463	0.373265	-0.501353	-0.507658	-0.137956	-0.465183	-0.402563	0.639126	0.271085	0.00680251	3833.38	80500.9	-0.138868
MAPK9	0.419131	-0.178095	-0.819149	-0.29895	-0.287588	-0.361357	0.195747	0.111091	0.0170135	0.162912	-0.357362	-0.422298	0.284183	-0.216664	1981.41	41609.7	-0.125099
PIK3R3	1.78896	2.75467	-0.00361455	2.032	-2.05429	-0.598618	-0.439491	-2.42062	-0.218707	0.936214	2.41682	-2.79432	-2.89039	-0.0486493	4693.47	98562.9	-0.110003
SFN	-3.35534	-3.02521	0.621976	-3.59655	2.30146	0.406722	-3.59093	1.20837	1.72057	0.060839	-0.138171	3.42859	-0.289183	3.05101	38673.7	812148	-0.0854168
PTPN11	-0.110483	0.295333	-0.254748	-0.61732	-0.694444	-0.302934	0.750612	0.782649	-0.181859	-0.143477	0.0318878	-0.754335	0.233352	0.0435379	10283.1	215944	-0.0658734
VAV3	-3.13793	-1.86883	-1.11938	-1.05405	2.04012	-0.736781	-0.198569	1.51073	-0.386991	-0.492951	0.771981	1.98761	2.91131	-0.982289	4613.91	96892	-0.0540022
THEM4	0.402651	0.347754	-0.221124	0.268819	0.265016	0.048261	Inf	Inf	-0.686458	-0.573958	0.342646	0.187085	Inf	-0.329036	2311.08	48532.8	0.00469603
DAPP1	-0.264756	-0.0437111	-0.298852	-0.19841	0.187028	-0.181841	-0.180939	0.974423	0.418408	-0.980594	-0.380655	0.73758	-0.981847	1.35981	2701.78	56737.4	0.0118314
PIN1	-0.483648	-0.382927	-0.216449	1.10331	-0.449544	0.480332	Inf	Inf	-0.0277064	-0.205281	1.2208	-0.779959	Inf	0.316373	469.003	9849.06	0.0523004
TBK1	0.237823	0.20077	-0.203937	-0.874132	-0.538631	-0.554585	1.6504	2.4002	-0.456498	-0.304732	-0.420455	-0.316934	-0.0102305	0.487749	1220.94	25639.7	0.0926288
MAPKAP1	0.225163	0.13441	-0.467535	-0.218609	-0.42567	-0.267009	0.614174	-0.0522868	0.269263	0.377161	-0.0450931	0.00125364	0.865586	0.429831	6991.8	146828	0.102903
PPP1CA	-0.216735	-0.210338	0.0909448	-0.848261	0.323538	0.306501	1.04785	0.976442	0.320939	-0.483051	-0.602219	0.0271321	0.154045	0.81332	3363.64	70636.4	0.121436
PIKFYVE	0.301398	0.352284	0.0179951	-0.0765194	0.265021	-0.18257	0.297864	0.112276	0.0342829	0.0902478	0.34322	0.166468	0.260884	-0.0643671	4900.43	102909	0.137035
SMAD2	0.183945	0.303576	-0.0183583	-0.168489	0.285101	-0.0364314	0.680554	0.998115	0.0447736	0.000193559	0.245881	0.0401916	-0.487086	-0.0592699	8682.57	182334	0.143764
AKT1	0.640497	0.358845	0.351629	0.245203	-0.0138712	0.0330982	0.623968	-0.944772	0.366493	0.3378	0.0786527	-0.302651	0.18563	0.0535236	2722.5	57172.5	0.14386
IRAK4	0.123325	0.117454	-0.134441	0.069305	0.442021	-0.121934	0.580077	1.88505	-0.800357	-0.407734	-0.27311	0.323583	0.526554	-0.290287	4746.86	99684	0.145679
TRAF2	0.981265	1.00217	-0.330373	-0.132332	1.18092	-1.19574	-0.0253105	-1.31135	0.156304	0.371674	0.054565	0.897674	0.654387	0.100551	451.774	9487.26	0.171743
MAP2K6	0.623656	0.68331	-1.0739	1.16275	-1.27921	1.67385	Inf	Inf	0.0593001	-0.0276398	0.386135	-0.271562	Inf	0.230602	164.336	3451.05	0.197027
TNFRSF1A	0.0600031	-0.933768	0.552603	-1.62699	-1.24544	0.122109	1.90499	2.39438	1.00014	-0.113135	-1.70737	-0.63291	1.20879	1.82317	7020.43	147429	0.20047
ACACA	0.312699	0.698541	-0.511633	0.175016	-0.764253	0.224832	0.480231	0.676478	0.424026	0.535297	0.448399	-1.02238	0.712158	0.437548	11479.1	241061	0.201926
MAP2K3	-0.699642	-0.271935	0.0277392	-1.27008	-1.83872	-0.0718381	2.76945	2.35102	0.832726	-0.997606	0.150889	-1.54737	1.74804	1.68905	1270.91	26689.2	0.205123
PPP2R1B	-0.00437593	0.367605	0.312846	0.0418149	-0.736678	-0.0839815	0.631481	0.758592	0.157453	0.393385	0.173766	-0.349058	0.939795	0.333193	3817.22	80161.6	0.209703
RIT1	0.428647	1.19879	0.60371	0.341669	-0.327219	0.0867021	-0.0705241	0.318059	0.29625	-0.161607	0.607386	-0.422872	-0.83938	1.04654	1934.06	40615.3	0.221868
PTEN	0.131375	0.135766	0.0363361	-0.736787	0.235024	-0.321306	1.06781	2.05572	0.128517	-0.0941968	-0.0153784	-0.022495	-0.402813	1.16529	6325.61	132838	0.240204
CLTC	0.418969	0.612523	-0.00115825	-0.327359	-0.0709477	0.0516233	0.824503	1.11484	0.0509578	0.139225	0.122239	-0.0806447	0.0940971	0.44077	20596.5	432527	0.242117
GSK3B	-0.344562	0.171032	-0.0437448	-0.515994	0.889338	-0.215832	1.26552	1.09764	0.021155	0.128607	0.0136054	0.747069	0.49807	-0.260946	10640.9	223458	0.246497
ADCY2	-0.218481	0.755647	-0.641316	-0.702996	0.0349047	-0.765054	0.474369	-1.38168	3.21975	3.20599	-1.05989	0.769346	2.54082	-2.33863	2111.26	44336.5	0.278055
MKNK2	-1.85701	-2.22741	-0.550518	-2.21465	-1.04573	-0.460245	3.64939	4.93784	1.24255	-0.476144	-2.04255	-0.498641	5.13177	0.392985	5732.7	120387	0.284403
UBE2D3	-0.612719	-1.16984	-0.0652036	-0.330406	-0.360903	0.28087	1.07498	1.81108	0.699038	0.348054	0.0105042	-0.0996225	0.850345	1.59359	14167.2	297511	0.28784
MAPK8	0.836804	0.490912	0.71036	0.755406	0.764972	-0.211929	0.112965	-0.572806	0.304191	0.0182222	0.379434	0.865348	-0.97036	0.816644	643.337	13510.1	0.307154
CALR	1.27729	1.08421	0.639914	0.474179	0.482339	0.41229	-0.675751	-0.687405	0.783989	-0.104727	0.808532	0.211675	-1.29424	1.05847	22597.4	474545	0.319341
CAMK4	0.473939	-0.43854	0.123417	2.06746	-2.34757	-0.563192	3.6233	-1.30242	0.0974833	0.629782	1.6489	-1.55167	2.68854	-0.591399	128.878	2706.44	0.325574
CDK2	1.13389	0.890145	0.407626	1.08454	0.725254	0.534317	-1.14142	-1.143	0.792212	0.203282	1.26323	1.21659	-1.04556	-0.0511844	1938.95	40718	0.347852
DDIT3	0.613395	0.397043	0.0548325	-0.127404	-0.380028	0.267125	Inf	Inf	1.30808	-0.214234	0.142514	-0.465121	Inf	2.29918	555.341	11662.2	0.354125
DUSP3	-0.0970415	-0.802616	0.383623	-0.538608	-1.70538	-0.436048	2.73538	3.4205	0.727414	0.304016	-0.642694	-1.10262	2.59694	0.636235	3784.03	79464.7	0.391365
NOD1	0.0790682	-0.250228	0.671023	-1.35013	-1.31414	-0.137886	3.67454	4.1336	-0.983289	-0.358876	-0.982553	-0.7882	3.47127	-0.125753	708.606	14880.7	0.40989
SQSTM1	-0.48482	-1.12714	-0.319107	-0.216574	-0.651725	-0.199628	3.99012	3.10406	0.121496	-0.0573122	-0.793972	-1.10667	3.33322	0.352535	7486.43	157215	0.424605
CDK4	0.492961	0.865591	0.199832	1.02796	0.172002	0.190742	1.96415	0.0368928	-0.287363	0.221912	1.00388	0.0287558	0.992403	-0.62557	4683.75	98358.8	0.448868
MYD88	0.683204	0.737651	0.714637	0.0854227	0.750147	0.143131	0.0699327	-0.192356	0.948531	0.576496	-0.146617	0.847783	-0.607198	1.78668	4146.05	87067.1	0.45696
TIAM1	-1.46447	0.335012	0.0447407	-0.419111	3.31726	0.57849	-1.71825	0.0202369	1.27968	0.992781	-1.07928	3.24222	0.334656	1.03454	8572.47	180022	0.464179
PLA2G12A	-0.0750236	0.104828	-0.463158	0.0216558	0.318714	-0.168234	2.13549	2.82195	0.0623897	0.153184	-0.0512086	-0.0381423	2.66254	-0.647983	2244.27	47129.6	0.488357
AP2M1	0.412257	0.221211	0.538005	-0.20253	-0.437233	-0.249059	2.90036	1.65951	-0.053328	0.153828	-0.100216	-0.463899	2.52332	0.0151669	6452.5	135502	0.4941
RAC1	-0.354334	-0.541511	0.11713	-0.804916	0.116958	-0.0380654	2.86421	3.72141	-0.229126	-0.480449	-0.453405	0.384897	2.92131	0.304414	16073.5	337543	0.537752
NCK1	-1.40995	-1.55783	-0.363362	-0.426282	-0.166966	-0.575966	4.16182	5.96437	-0.781917	-0.823473	-0.926239	0.127585	5.07723	-0.633096	1165.44	24474.2	0.547566
RPTOR	0.0414889	0.146677	-0.370047	0.530946	0.503671	0.178404	2.05376	0.507226	0.178297	-0.150938	0.540669	0.595388	3.13873	0.101027	2035.67	42749	0.571093
AKT1S1	-0.855298	-2.18544	0.0919009	-0.887127	0.320706	0.344392	4.3519	5.07552	-0.223318	-0.914585	-1.27753	0.794421	4.65493	0.40579	756.585	15888.3	0.69259
RPS6KA3	0.227188	0.225418	-0.380333	-0.0471412	0.495714	-0.0643463	2.93859	3.08033	0.26253	0.559555	0.362672	0.203044	2.12815	0.137321	8085.64	169798	0.723477
HSP90B1	1.47878	1.58688	0.000951466	0.353367	0.496215	0.410624	2.87974	1.57215	-0.0870744	0.305291	1.05666	0.224905	0.994119	0.55221	32785	688484	0.84463
PRKAA2	0.473251	1.95875	0.235544	2.07331	-1.04591	-0.0541499	Inf	Inf	2.60186	2.4988	2.1844	-1.52063	Inf	0.174135	1019.12	21401.6	0.87085
ARHGDIA	0.39366	-0.169003	0.142781	-0.264317	-0.0347424	-0.0710085	3.79667	4.2605	0.511368	-0.804986	0.116327	-0.245998	3.82229	0.939252	6572.1	138014	0.8852
MAP3K7	0.339621	0.469638	-0.0317885	-0.0478664	0.523187	-0.172209	3.46314	3.33685	-0.0537935	0.19535	0.346029	0.328366	3.9225	0.00992052	3098.35	65065.4	0.902068
CAB39	0.0875187	0.5706	-0.318481	-0.624739	0.015773	-0.276793	3.72658	4.39487	0.269484	-0.223026	0.26028	0.027222	3.82707	0.915564	5773.58	121245	0.90371
ARPC3	0.159313	0.173182	-0.243506	-0.493426	0.659888	0.415051	4.62429	5.4202	-0.26174	-0.361147	-0.127704	0.290168	2.4995	0.0698696	1771.2	37195.3	0.915996
PITX2	5.19457	5.51849	-1.09918	-0.905252	8.15643	-0.512019	1.43779	0.0760942	-1.96744	-2.34045	-4.90597	7.22828	-0.180881	-2.61026	192.817	4049.16	0.935015
RPS6KA1	-0.842309	-0.00538079	0.728499	-0.376055	0.201829	-0.283525	3.2919	2.77321	1.63061	0.738114	-0.50369	0.512914	3.97069	1.71542	759.712	15953.9	0.968016
RALB	1.12672	0.627632	0.170827	1.90332	-0.608076	-0.187677	2.67902	2.81957	0.992988	0.297549	1.45585	-0.765551	2.26454	1.30176	2727.6	57279.5	1.0056
ACTR3	0.470207	0.203885	0.153779	-0.0762168	0.522788	0.130078	4.24621	4.65146	0.423575	0.0429788	0.222533	0.472462	3.55983	1.30866	11801.7	247836	1.16659
MKNK1	0.174315	0.0172211	-0.286403	0.570657	-0.350447	-0.11295	6.31638	5.93917	0.242266	-0.207585	0.125146	-0.218123	7.39698	0.844972	1694.94	35593.7	1.46083
ARF1	0.173228	-0.110881	-0.043461	-0.343225	0.0884608	0.100066	6.67248	6.58572	0.482436	-0.438802	-0.0522061	-0.107498	6.7704	0.810066	19662.7	412918	1.47048
CDK1	1.6876	1.4362	0.508029	1.53655	3.18807	0.985474	Inf	Inf	0.933653	0.72626	2.40809	2.87283	Inf	-0.041804	314.88	6612.47	1.47645
SLC2A1	-0.821046	1.0745	0.423661	-0.529274	1.01304	0.464887	2.27898	5.25871	2.07554	0.957106	0.570674	2.43686	3.81438	1.98713	15056.5	316186	1.50037
PLCG1	1.14211	0.718359	0.588601	1.38562	1.21323	0.0298778	4.70585	3.72917	0.503271	0.602032	1.17194	1.07005	4.84575	-0.141473	5849.16	122832	1.54031
PFN1	0.65872	0.20422	0.0202137	0.332551	-0.233478	0.541557	6.59081	6.33997	0.66727	-0.536183	0.497443	0.0632966	5.37561	1.28821	15630.1	328232	1.55787
CXCR4	2.81621	1.53218	1.57184	1.98092	-0.956929	-0.524383	5.17153	2.5597	2.08924	0.856801	1.88127	-0.501739	1.698	4.10171	1739.71	36534	1.73403
CFL1	0.984559	0.792632	0.671682	0.460022	0.362146	0.762016	6.16735	5.74143	1.10816	0.364433	0.813288	-0.0469479	4.90045	1.32102	8651.68	181685	1.74302
GRB2	0.21498	0.127009	0.149559	0.409914	-0.0983497	0.270229	8.31038	7.78814	0.520611	0.0234335	0.145425	-0.235448	7.79596	0.946321	5357.51	112508	1.88344
